# Supplementary material for: Biomarker Alteration after Neoadjuvant Endocrine Therapy or Chemotherapy in Estrogen Receptor-Positive Breast Cancer
Source: Life (Basel). 2022 Dec 27;13(1):74. doi: 10.3390/life13010074 (PMC9866043; doi:10.3390/life13010074)
Supplement: Supplementary file 1 [file life-13-00074-s001.zip]

Archive with 1 entries (1 files):
- life-1958154-supplementary.pdf
